# Supplementary material for: Spatial Distributions and Intrinsic Influence Analysis of Cr, Ni, Cu, Zn, As, Cd and Pb in Sediments from the Wuliangsuhai Wetland, China
Source: Int J Environ Res Public Health. 2022 Aug 31;19(17):10843. doi: 10.3390/ijerph191710843 (PMC9518466; doi:10.3390/ijerph191710843)
Supplement: Supplementary file 1 [file ijerph-19-10843-s001.zip]

Archive with 1 entries (1 files):
- ijerph-1864703-supplementary.pdf
